# Supplementary material for: Molecular Characterization and Mapping of Fgf21 Gene in a Foodfish Species Asian Seabass
Source: PLoS One. 2014 Feb 27;9(2):e90172. doi: 10.1371/journal.pone.0090172 (PMC3937445; doi:10.1371/journal.pone.0090172)
Supplement: Table S1 — Accession numbers of sequences used for alignment. (XLSX) [file pone.0090172.s003.xlsx]

## Sheet: Sheet1
Table S1
Accession no. of FGF21 genes for sequence alignment
>Human (BC018404)
>Mouse (BC049592)
>Squirrel monkey (XM_003940326)
>Bonobo (XM_003814115)
>Zebrafish (AB209932)
>Rat (AB078901)
>Galago (XM_003801555)
>Orangutan (XM_002829519)
>Tasmanian devil (XM_003766482)
>Marmoset (XM_003735621)
>Dog (XM_541510)
>Cattle (XM_002695200)
>Rhesus Monkey (XM_001114178)
>Rabbit (XM_002723699)
>Pig (GQ_144957)
>Chimpanzee (XM_524333)
>Lizard (XM_003226204)
>Nile tilapia (XM_003438468)
