# Supplementary material for: Molecular Characterization and Mapping of Fgf21 Gene in a Foodfish Species Asian Seabass
Source: PLoS One. 2014 Feb 27;9(2):e90172. doi: 10.1371/journal.pone.0090172 (PMC3937445; doi:10.1371/journal.pone.0090172)
Supplement: Table S2 — Accession numbers of sequences used for Bayesian phylogeny construction. (XLSX) [file pone.0090172.s004.xlsx]

## Sheet: Sheet1
Table S2
Accession no. for Bayesian phylogeny
FGF19
>Xenopus (ENSXETG00000025489)
>Anole lizard (ENSACAG00000016055)
>Turkey (ENSMGAG00000009924)
>Chicken (ENSGALG00000007558)
>Zebra Finch(ENSTGUG00000005374)
>Cow(ENSBTAG00000017285)
>Mouse (ENSMUSG00000031073)
>Human (ENSG00000162344)
>Fugu (ENSTRUG00000003043)
>Tilapia(ENSONIG00000018094)
>Medaka(ENSORLG00000000289)
>Stickleback(ENSGACG00000014191)
FGF21
>Human (BC018404)
>Mouse (BC049592)
>Zebrafish (AB209932)
>Chimpanzee (XM_524333)
>Gray wolf (XM_541510)
>Cattle (XM_002695200)
>European rabbit (XM_002723699)
>Anole lizard(XM_003226204)
>Nile tilapia (XM_003438468)
>Xenopus (ETG00000004570)
>Stickleback (ENSGACG00000008089)
>Platyfish (ENSXMAG00000001586)
>Fugu (ENSTRUG00000013329)
>Cod (ENSGMOG00000012892)
>European Seabass (FQ310507)
FGF23
> Chicken(ENSGALG00000017286)
>Cow(ENSBTAG00000030343)
>Mouse (ENSMUSG00000000182)
>Human (ENSG00000118972)
>Turkey(ENSMGAG00000013881)
>Zebra Finch(ENSTGUG00000012268)
>Anole lizard(ENSACAG00000009467)
>Xenopus(ENSXETG00000031850)
>Zebrafish(ENSDARG00000045854)
>Fugu(ENSTRUG00000011062)
>Medaka(ENSORLG00000015823)
>cod(ENSGMOG00000015421)
>Stickleback(ENSGACG00000019905)
>Tilapia(ENSONIG00000000016)
Outgroup
>Human_GH (ENSG00000136487)
